# Supplementary material for: Access to health insurance amongst people with disabilities and its association with healthcare use, health status and financial protection in low- and middle-income countries: a systematic review
Source: Int J Equity Health. 2024 Dec 18;23:264. doi: 10.1186/s12939-024-02339-5 (PMC11658242; doi:10.1186/s12939-024-02339-5)
Supplement: Supplementary file 2 — Additional file 2. Health insurance coverage/access among people with disabilities in LMICs. [file 12939_2024_2339_MOESM2_ESM.zip]

Archive with 2 entries (2 files):
- Additional file 2. Health Insurance Coverage-Access V4.docx
- Additional file 2. Health Insurance Coverage-Access V7.docx
